# Supplementary material for: Streptococcal Arginine Deiminase Inhibits T Lymphocyte Differentiation In Vitro
Source: Microorganisms. 2023 Oct 19;11(10):2585. doi: 10.3390/microorganisms11102585 (PMC10608802; doi:10.3390/microorganisms11102585)
Supplement: Supplementary file 1 [file microorganisms-11-02585-s001.zip]

Archive with 1 entries (1 files):
- microorganisms-2622924-supplementary.pdf
